# Supplementary material for: Photopheresis Abates the Anti-HLA Antibody Titer and Renal Failure Progression in Chronic Antibody-Mediated Rejection
Source: Biology (Basel). 2021 Jun 18;10(6):547. doi: 10.3390/biology10060547 (PMC8234140; doi:10.3390/biology10060547)
Supplement: Supplementary file 1 [file biology-10-00547-s001.zip]

Archive with 1 entries (1 files):
- biology-1240095-supplementary.pdf
